# Supplementary material for: Pre–Post Motor–Cognitive and Shooting Performance Patterns in Security-Force Applicants During a Fixed-Order Acute-Load Protocol: A Descriptive Pilot Study
Source: J Funct Morphol Kinesiol. 2026 Apr 30;11(2):183. doi: 10.3390/jfmk11020183 (PMC13214928; doi:10.3390/jfmk11020183)
Supplement: Supplementary file 1 [file jfmk-11-00183-s001.zip]

Archive with 1 entries (1 files):
- jfmk-4251228-supplementary.pdf
